# Supplementary material for: Correlation Analysis of Protein Expression of 10 HDAC/Sirtuin Isoenzymes with Sensitivities of 23 Anticancer Drugs in 17 Cancer Cell Lines and Potentiation of Drug Activity by Co-Treatment with HDAC Inhibitors
Source: Cancers (Basel). 2021 Dec 31;14(1):187. doi: 10.3390/cancers14010187 (PMC8750037; doi:10.3390/cancers14010187)
Supplement: Supplementary file 1 [file cancers-14-00187-s001.zip]

Archive with 1 entries (1 files):
- cancers-1484283-supplementary.pdf
